# Supplementary material for: Global Association of COVID-19 Pandemic Measures with Cancer Treatment: A Systematic Review and Meta-Analysis
Source: Cancers (Basel). 2022 Nov 8;14(22):5490. doi: 10.3390/cancers14225490 (PMC9688091; doi:10.3390/cancers14225490)
Supplement: Supplementary file 1 [file cancers-14-05490-s001.zip]

Archive with 1 entries (1 files):
- cancers-1956126-supplementary.pdf
